# Supplementary material for: Dataset of diatom abundances and diatom-inferred total phosphorus and electrical conductivity for Lake Tavatui (Middle Urals, Russi) over the last 11.7 cal ka BP
Source: Data Brief. 2022 May 21;42:108300. doi: 10.1016/j.dib.2022.108300 (PMC9149007; doi:10.1016/j.dib.2022.108300)
Supplement: Supplementary file 1 [file mmc1.xls]

## Sheet: Sheet1
Coring date: April 3, 2009, сoring site coordinates: 57°13′05.85′′ N, 60°17′98.89′′ E, 259 m a.s.l
Federal State Budgetary Institution of Science South Urals Research Center of Mineralogy and Geoecology, Urals Branch, Russian Academy of Sciences
Number of sample			R407/1	R407/2	R407/3	R407/4	R407/5	R407/6	R407/7	R407/8	R407/9	R407/10	R407/11	R407/12	R407/13	R407/14	R407/15	R407/16	R407/17	R407/18	R407/19	R407/20	R407/21	R407/22	R407/23	R407/24	R407/25	R407/28	R407/29	R407/30	R407/31	R407/32	R407/33	R407/34	R407/35	R407/36	R407/37	R407/38	R407/39.1	R407/39.2	R407/40	R407/41	R407/42	R407/43	R407/44	R407/45	R407/46	R407/47	R407/48
Core depth (cm)			1	3	5	7	9	11	13	15	17	19	21	24	28	30	34	39	44	49	54	59	64	70	75	80	85	90	95	101	107	112	117	122	128	133	138	144	149	155	160	165	170	173	174	175	176	177	181
Age (cal BP)			-55.4	-48.6	-41.7	-34.7	-27.3	-20	-6.9	6.2	17.4	26.6	35.8	119.8	280.3	435	680.4	987.9	1299.8	1642.5	1962.1	2275.4	2582.6	2807.8	3003.2	3179.4	3369.7	3555.7	3737.3	3934.1	4140.6	4332.3	4510	4682.1	4859.4	5041.3	5206.3	5384.4	5567.4	5744.9	5931.6	6089.5	6276.3	6413.7	6459.5	6505.1	6542.3	6602.4	6782.4
DI-TP (µg l-1)	Diatom-inferred total phosphorus		48.8866	65.3582	45.7436	32.3199	39.4675	24.9776	41.0828	25.5129	34.6242	20.1201	33.4904	27.0215	23.6668	22.647	25.1716	20.3376	11.5138	17.1882	13.6	24.3966	18.021	25.2	30.4411	42.062	36.8697	30.6415	26.7775	38.2745	41.9073	40.3738	20.3662	11.4062	18.0248	17.2691	23.1079	21.15	16.1875	14.2797	22.205	26.2724	27.9486	28.4368	33.9055	42.299	32.9102	59.8356	40.6818
SEB-TP (µg l-1)	Sample-specific standard error		8.86248	12.1019	8.73831	7.40582	7.4982	5.40115	7.50401	3.84813	6.38339	3.53552	5.1234	4.8957	4.74978	3.4645	5.27167	4.58439	4.41922	4.53132	3.88244	6.15737	5.03448	5.03355	5.39991	7.58024	6.56062	4.76428	7.2972	9.7484	7.11672	11.4781	4.12275	2.82321	4.0129	4.42783	4.86783	4.85769	4.75718	4.21232	5.27287	5.70257	5.47578	5.31511	7.48228	7.69418	9.25289	13.4759	9.2888
DI-EC (µSm cm-1)	Diatom-inferred electrical conductivity		136.458	140.579	120.823	179.958	110.065	167.417	114.514	142.837	109.411	98.4941	111.589	123.157	100.214	181.656	105.521	123.211	82.0068	75.87	79.7646	84.6369	88.6482	86.5187	97.5214	108.998	106.878	104.867	102.887	123.674	134.974	144.066	141.863	93.173	103.069	124.988	116.875	125.482	129.027	139.956	123.566	131.941	123.674	139.434	159.849	125.196	116.923	119.473	106.832
SEB-EC (µSm cm-1)	Sample-specific standard error		15.5245	14.4652	13.8441	18.3181	9.48407	14.1233	10.5522	10.081	8.44376	7.98616	8.70775	9.87382	9.90487	13.4948	8.97578	11.379	8.26075	8.34435	9.24109	8.70245	8.33945	8.40157	9.12272	9.93116	10.1653	9.9691	11.5289	12.3971	12.735	12.0381	11.2963	8.59032	9.3383	10.4515	10.7809	10.3484	11.8517	11.9435	11.525	12.6259	11.4044	12.4565	14.553	13.1602	13.4493	13.3848	13.7329
Name	Authorities	AphiaID
Achnanthidium minutissimum	(Kützing) Czarnecki 1994	163594	0	0	0	0	0	0	0.207469	0	0.383142	0	0	0.646552	0.83682	0	0	0	0	0	0	0	0	0.189036	0.185874	0	0	0.347826	0	0	0	0	0	0	0	0	0	0	0	0	0	0	0	0	0	0	0.379575	0	0
Amphora copulata	(Kützing) Schoeman & R.E.M.Archibald 1986	163656	0	0	0	0	0	0	0	0	0	0	0	0.431034	0	0.798403	0	0	0	0	0	0	0	0	0	0.160256	0	0	0	0	0.671141	0.675676	0.229885	0	0	0	0	0	0	0	0	0	0	0	0	0	0	0	0
Amphora inariensis	Krammer 1980	610375	0	0	0	0	0	0	0	0	0	0	0	0	0	0	0	0	0	0	0	0	0	0	0	0	0	0	0	0	0	0	0	0	0	0	0	0	0	0	0	0	0	0	0	0	0	0	0
Amphora indistincta	Levkov 2009	624015	0	0	0	0	0	0	0	0	0	0	0	0	0	0	0	0	0	0	0	0	0	0	0	0	0	0	0	0	0	0	0	0	0	0	0	0	0	0	0	0	0	0	0	0	0	0	0
Amphora ovalis	(Kützing) Kützing 1844	149524	0	0	0	0	0	0	0	0	0	0	0	0	0	0	0	0	0.397614	0	0	0	0	0	0	0	0	0	0	0	0	0	0	0	0	0	0	0	0	0	0	0	0	0	0	0	0	0	0
Amphora pediculus	(Kützing) Grunow in A.W.F.Schmidt 1875	163673	0	0	0	0	0	0	0	0	0	0	0	0	0	0	0	0	0	0	0	0	0	0	0	0	0	0	0	0	0	0	0	0	0	0	0	0	0	0	0	0	0	0	0	0	0	0	0
Anomoeoneis sphaerophora	Pfitzer 1871	149412	0	0	0	0	0	0	0	0	0	0	0	0	0	0	0	0	0	0	0	0	0	0	0	0	0	0	0	0	0	0	0	0	0	0	0	0	0	0	0	0	0	0	0	0	0	0	0
Asterionella formosa var. formosa	Hassall 1850	179279	1.07991	1.81406	0	0	0.159236	0	0.414938	0	0.574713	0	0	0	0	0	0	0	0	0	0	0	0	0	0	0	0	0	0	0	0	0	0	0	0	0	0	0	0	0	0	0	0	0	0	0	0	0	0
Aulacoseira ambigua	(Grunow) Simonsen 1979	148960	38.8769	26.7574	41.2998	54.1199	52.5478	56.3601	53.9419	55.0388	52.4904	55.8882	50.5837	54.9569	74.477	43.1138	40.619	59.2593	73.7575	57.3139	63.285	71.869	58.75	64.6503	60.5948	54.4872	50.3145	65.5652	76.9962	56.1404	55.2013	34.1216	54.2529	72.3051	66.0532	51.7375	57.1956	56.5289	52.0599	50.2693	59.2476	47.1893	62.9723	51.2829	36.4583	38.0212	45.9286	43.9024	55.6095
Aulacoseira granulata	(Ehrenberg) Simonsen 1979	148961	18.5745	24.7166	12.9979	12.1723	8.9172	4.69667	8.09129	0.775194	1.14943	1.79641	0.972763	0.215517	0.83682	1.59681	1.35397	0.779727	0	0	0	0	0	0	0.557621	0.480769	1.88679	7.65217	2.09125	0.974659	3.85906	8.44595	0.229885	0	0.204499	0.579151	0.922509	1.98347	2.05993	1.43627	1.5674	1.0355	1.70708	1.363	1.45833	1.47265	0.75915	11.5447	3.51959
Aulacoseira subarctica	(Otto Müller) E.Y.Haworth 1990	162903	0	0	0.838574	0	1.27389	0	0.622407	0	2.49042	0	0.194553	0	0.83682	0	0	0	0	0	0	0	0	0	0	0	0	0	0	0	0	0	0	0	0	0	0	0	0	0	0	0	0	0	0	0	0	0	0.527939
Aulacoseira tenella	(Nygaard) Simonsen 1979	179360	0	0	0	0	0	0.782779	0	0	0	0	0	0.215517	0	1.1976	0	0.779727	0	0	0	0	0	0	0	0	0	0	0	0	0	0	0	0	0	0	0	0	0	0	0	0	0	0	0	0	0	0	0
Aulacoseira valida	(Grunow) Krammer 1991	162906	0	0	0	0.374532	0	0	0	0	0	0.199601	0	0.862069	0	0.199601	2.90135	0	0	0	0	0	0	0	0	0	0	0.347826	0	0	0	1.68919	0	0	0	0	0	0	0	0	0	0	0	0	0	0	0	0	0
Belonastrum berolinense	(Lemmermann) Round & Maidana 2001	621696	0	0	0	0	0	0	0	0	0	0	0	0	0	0	0	0	0	0	0	0	0	0	0	0	0	0	0	0	0	0	0	0	0	0	0	0	0	0.5386	0.626959	1.33136	0.569027	0.851876	0.416667	1.07102	1.32851	0.325203	1.7598
Caloneis silicula	(Ehrenberg) Cleve 1894	149492	0	0	0	0	0	0	0	0	0	0	0	0	0	0	0.193424	0	0	0	0	0	0	0	0	0	0	0	0	0	0	0	0	0	0	0	0	0	0	0	0	0	0	0	0	0	0	0	0
Cavinula pseudoscutiformis	(Hustedt) D.G.Mann & A.J.Stickle in Round, R.M.Crawford & D.G.Mann 1990	163852	0	0	0	0	0	0	0	0	0	0.199601	0	0	0	0.199601	0.386847	0	0	0	0.161031	0	0	0	0	0	0	0.347826	0	0	0.33557	1.01351	0	0	0	0	0	0	0	0	0	0	0	0	0	0	0	0	0
Cavinula scutelloides	(W.Smith) Lange-Bertalot in Lange-Bertalot & Metzeltin 1996	627519	0	0	0	0	0	0	0	0	0	0	0	0	0	0	0	0	0	0	0	0	0	0	0	0	0	0	0	0	0	0	0	0	0	0	0	0	0	0	0	0	0	0	0	0	0	0	0
Chamaepinnularia sp.		601092	0	0	0	0	0	0	0	0	0	0	0	0	0	0	0	0	0	0	0	0	0	0.189036	0	0	0	0	0	0	0	0	0	0	0	0	0	0	0	0	0	0	0	0	0	0	0	0	0
Cocconeis lineata	Ehrenberg 1849	163879	0	0.226757	0	0	0	0	0	0	0	0	0	0	0	0	0	0	0	0	0	0	0	0	0	0	0	0	0	0	0	0	0	0	0	0	0	0	0.187266	0	0	0	0	0.170375	0	0.133877	0	0	0
Cocconeis placentula	Ehrenberg 1838	148990	0	0.226757	0	0	0	0	0	0	0	0.199601	0	0	0	0	0	0	0	0	0	0	0	0	0	0	0	0	0	0	0	0	0	0	0	0	0	0	0	0	0	0	0	0	0	0	0	0	0
Cocconeis placentula var. euglypta	(Ehrenberg) Cleve 1895	695116	0	0	0	0	0	0	0	0	0	0	0	0	0	0	0	0	0	0	0	0	0	0	0	0	0	0	0	0	0	0	0	0	0	0	0	0	0	0	0	0	0	0	0	0	0	0	0
Craticula subpampeana	Van de Vijver & Sterken 2010	841731	0	0	0	0	0	0	0	0	0	0	0.194553	0	0	0	0	0.584795	0.397614	0	0.322061	0.192678	0.125	0.189036	0.185874	0	0.628931	0.173913	0	0	0	0	0.229885	0.66335	0.204499	0	0.738007	0.330579	0.374532	0.359066	0.15674	0.147929	0.758702	0.681501	0	0	0.569363	0.162602	0
Cyclostephanos dubius	(Hustedt) Round 1988	148996	0	0.680272	0	0.749064	0	0.195695	0	0	0	0	0	0	0	0	0	0	0	0.208414	0	0	0	0	0	0	0	0	0	0	0	0	0	0	0	0	0	0	0	0	0	0	0	0	0	0	0	0	0
Cymatopleura elliptica	(Brébisson) W.Smith 1851	163940	0	0	0	0	0	0	0	0	0	0	0	0	0	0	0	0	0	0	0	0	0	0	0	0	0	0	0	0	0	0	0	0	0	0	0	0	0	0	0	0	0	0	0	0	0	0	0
Cymbella cymbiformis	Agardh 1830	149548	0	0	0	0	0	0	0	0	0	0	0	0	0	0	0	0	0	0	0	0	0	0	0	0	0	0	0	0	0	0	0	0	0	0	0	0	0	0	0	0.147929	0	0.170375	0	0.133877	0	0	0
Cymbella hantzschiana	Krammer 2002	623845	0	0	0	0	0	0	0	0	0	0	0	0	0	0	0	0	0	0	0	0	0	0	0	0	0	0	0	0	0	0	0	0	0	0	0	0	0	0	0	0	0	0	0	0	0	0	0
Cymbella lange-bertalotii	Krammer 2002	617408	0	0	0	0	0	0	0	0	0	0	0	0	0	0	0	0	0	0	0	0	0	0	0	0	0	0	0	0	0	0	0	0	0	0	0	0	0	0	0	0	0	0	0	0	0	0	0
Cymbella neocistula	Krammer 2002	617412	0	0	0	0	0	0	0	0	0	0	0	0	0	0	0	0	0.198807	0	0	0	0	0	0	0.160256	0	0	0.190114	0	0	0	0.229885	0	0	0	0	0	0	0	0	0	0	0	0	0	0	0	0
Cymbella sp.		149538	0.215983	0	0	0	0	0	0	0	0	0	0.194553	0	0.83682	0	0	0	0.198807	0	0	0	0	0	0	0	0	0	0	0	0	0	0	0	0	0	0	0	0	0	0	0	0	0	0	0	0	0	0
Cymbellafalsa diluviana	(Krasske) Lange-Bertalot & Metzeltin in Metzeltin, Lange-Bertalot & Nergui 2009	699643	0	0	0	0	0	0	0	0	0	0	0	0	0	0	0	0	0	0	0	0	0	0	0	0	0	0	0	0	0	0	0	0	0	0	0	0	0	0	0	0	0	0	0	0	0	0	0
Cymbopleura anglica	(Lagerstedt) Krammer 2003	621829	0	0	0	0	0	0	0	0	0	0	0	0	0	0	0	0	0	0	0	0	0	0	0	0	0	0	0	0	0	0	0	0	0	0	0	0	0	0	0	0	0	0	0	0	0	0	0
Cymbopleura apiculata	Krammer 2003	621830	0	0.226757	0	0	0	0.195695	0	0	0	0	0	0	0	0	0	0	0	0	0	0	0	0	0	0	0	0	0	0	0	0	0.229885	0	0	0	0	0	0.187266	0.359066	0	0	0	0	0	0	0	0	0
Cymbopleura inaequalis	(Ehrenberg) Krammer 2003	621855	0	0	0	0	0	0	0	0	0	0	0	0	0	0	0	0	0	0	0	0	0	0	0	0	0	0	0	0	0	0	0	0	0	0	0	0	0	0	0	0	0	0	0	0	0	0	0
Cymbopleura incerta	(Grunow) Krammer 2003	623928	0	0	0	0	0	0	0	0	0	0	0	0	0	0	0	0	0	0	0	0	0	0	0	0	0	0	0	0	0	0	0	0	0	0	0	0	0	0	0	0	0	0	0	0	0	0	0
Cymbopleura naviculiformis	(Auerswald ex Heiberg) Krammer 2003	623652	0	0	0	0	0	0	0	0	0	0	0	0	0	0.199601	0	0	0	0	0	0	0	0	0	0	0	0	0	0	0	0	0	0	0	0	0	0	0	0	0	0	0	0	0	0	0	0	0
Diploneis calcilacustris	Lange-Bertalot & Fuhrmann 2016	988183	0	0	0	0	0	0	0	0	0	0	0	0	0	0	0	0.194932	0	0	0	0.192678	0	0	0	0	0	0	0	0	0	0	0	0	0	0	0	0	0	0	0	0	0	0	0	0	0	0	0
Diploneis elliptica	(Kützing) Cleve 1894	156558	0	0.226757	0	0	0	0	0	0	0	0	0	0	0	0	0	0	0	0	0	0	0	0	0	0	0	0	0	0	0	0	0	0	0	0	0	0	0	0	0	0	0	0	0	0	0	0	0
Diploneis sp.		149018	0	0	0	0	0	0	0	0	0	0	0	0	0.41841	0	0.386847	0	0	0	0	0	0	0	0	0	0	0	0	0	0	0	0	0	0	0	0	0	0	0	0	0	0	0	0	0	0	0	0
Discostella stelligera	(Cleve & Grunow) Houk & Klee 2004	621506	0	0	0	0	0	0	0	0	0	0	0	0	0	0	0	0	0	0	0	0	0	0	0	0	0	0	0	0	0	0	0	0	0	0	0	0	0	0	0	0	0	0	0	0	0	0	0
Ellerbeckia arenaria	(G.Moore ex Ralfs) R.M.Crawford 1988	163240	0	0	0	0	0	0	0	0	0	0	0	0	0	0	0	0	0	0	0	0	0	0	0	0	0	0	0	0	0	0	0	0	0	0	0	0	0	0	0	0	0	0	0	0	0	0	0
Encyonema auerswaldii	Rabenhorst 1853	611626	0	0	0	0	0	0	0	0	0	0	0	0	0	0.199601	0	0	0	0	0	0	0	0	0	0	0	0	0	0	0	0	0	0	0	0	0	0	0	0	0	0	0	0	0	0	0	0	0
Encyonema neomesianum	Krammer 1997	621979	0	0	0	0	0	0	0	0	0	0	0	0	0	0	0	0	0	0	0	0	0	0	0	0	0	0	0	0	0	0	0	0	0	0	0	0	0	0	0	0	0	0	0	0	0	0.162602	0
Encyonema hebridicum	Grunow ex Cleve 1891	610428	0	0	0	0	0	0	0	0	0	0	0	0	0	0	0	0	0	0	0	0.192678	0	0	0	0	0	0	0	0	0	0	0	0.165837	0	0	0	0	0	0	0	0	0	0	0	0	0	0	0
Encyonema minutum	(Hilse) D.G.Mann in Round, R.M.Crawford & D.G.Mann 1990	172265	0	0	0	0	0	0	0	0	0	0	0	0	0	0	0	0	0.198807	0	0	0	0	0	0.185874	0	0	0.521739	0	0	0	0	0	0	0	0	0	0	0	0	0	0	0	0	0	0	0	0	0
Encyonema sp.		149541	0	0	0	0	0	0	0	0	0	0	0	0	0	0	0	0	0	0	0	0	0	0	0	0	0	0	0	0	0	0	0	0	0	0.3861	0	0.165289	0	0	0	0	0	0	0	0	0	0	0
Encyonema ventricosum	(C.Agardh) Grunow 1875	609773	0	0	0	0	0	0	0	0	0	0	0	0	0	0	0	0	0	0	0	0	0	0	0	0	0	0	0	0	0	0	0	0	0	0	0	0	0	0	0	0	0	0	0	0	0	0	0
Encyonopsis descripta	(Hustedt) Krammer 1997	623806	0	0	0	0	0	0	0	0	0	0	0	0	0	0	0	0	0	0	0	0	0.125	0	0	0	0	0	0	0	0	0	0	0	0	0	0	0	0	0	0	0	0	0	0	0	0	0	0
Eolimna sp.		474808	0	0	0	0	0	0	0	0	0	0	0	0	0	0.199601	0	0	0	0	0	0	0	0	0	0	0	0	0	0	0	0	0	0	0	0	0	0	0	0	0	0	0	0	0	0	0	0	0
Epithemia adnata	(Kützing) Brébisson 1838	172276	0	0	0	0	0	0	0	0	0	0	0	0	0	0	0	0	0	0	0	0	0	0	0.743494	0	0	0	0	0	0	0	0	0	0	0.19305	0	0	0	0.359066	0	0	0	0.34075	0	0.133877	0.189788	0	0
Epithemia frickei	Krammer in Lange-Bertalot & Krammer 1987	172282	0	0	0	0	0	0	0	0	0	0	0	0	0	0	0	0	0	0	0	0	0	0	0	0	0	0	0	0	0	0	0	0	0	0	0	0	0	0	0	0	0	0	0	0	0	0	0
Epithemia sp.		149026	0	0.453515	0	0	0	0	0	0	0	0	0	0	0	0	0	0	0	0	0.322061	0	0	0	0	0	0	0	0	0	0	0	0	0	0	0	0	0	0	0	0	0	0	0	0	0	0	0	0.17598
Eucocconeis laevis	(Østrup) Lange-Bertalot in Lange-Bertalot & Genkal 1999	627018	0	0	0	0	0	0	0	0	0	0	0	0	0	0	0	0	0	0	0	0	0	0	0	0	0	0	0	0.194932	0	0	0	0	0	0	0	0	0.187266	0	0	0	0	0	0	0	0	0	0
Eunotia faba	Ehrenberg 1837	172322	0.215983	0	0	0	0.159236	0.391389	0	0	0	0	0	0	0	0	0	0	0	0	0	0	0	0	0	0	0	0	0.760456	0	0	0	0	0	0	0	0	0	0	0	0	0	0	0	0	0	0	0	0
Eunotia incisa	W.Smith ex W.Gregory 1854	156555	0	0	0	0	0	0	0	0	0	0	0	0.215517	0	0	0	0.194932	0	0	0	0	0	0.189036	0	0	0.157233	0	0	0	0	0	0	0	0	0	0	0	0	0	0.15674	0.147929	0	0	0	0.133877	0	0	0
Eunotia minor	(Kützing) Grunow 1881	172345	0	0	0.209644	0	0	0	0	0	0	0.199601	0.389105	0	0	0	0.580271	0	0	0.416828	0	0	0	0.189036	1.11524	0.320513	0.471698	0.521739	0	0	0	0	0	0.497512	0.204499	0	0	0.330579	0	0	0	0	0.189676	0	0	0.133877	0	0	0
Eunotia mucophila	(Lange-Bertalot, Nörpel-Schempp & Alles) Lange-Bertalot 2007	622046	0	0	0	0	0	0	0	0	0	0	0	0	0	0	0	0	0	0	0	0	0	0	0.185874	0	0	0	0	0	0	0	0	0	0	0	0	0	0	0	0	0	0	0	0	0	0	0	0
Eunotia spp.		149402	0.431965	0.226757	0.209644	0.187266	1.11465	0	0.622407	0	0	0	0	0	0	0	0	0.389864	0.596421	0.833656	0.322061	0.192678	0.625	0.189036	0	0.160256	0.314465	0	0	0	0.167785	0	0.45977	0	0	0	0.184502	0	0	0	0	0.295858	0	0	0	0	0	0	0
Eunotia tetraodon	Ehrenberg 1838	172361	0	0	0	0	0	0	0	0	0.191571	0	0	0	0	0	0	0	0	0	0	0	0	0	0	0	0	0	0	0	0	0	0	0	0	0	0	0	0	0	0	0	0	0	0	0	0	0.162602	0
Fragilaria crotonensis	Kitton 1869	149360	3.02376	0.226757	0.838574	0.374532	0	0.782779	0	0	1.341	1.99601	2.14008	5.38793	0.41841	1.1976	0	3.50877	0	0	0	0.963391	0	0.567108	0	0	0	0	0	0	0	0	0	0	0	0	0	0	0	0	0	0	0	0	0	0	0	0	0
Fragilaria perminuta	(Grunow) Lange-Bertalot 2000	617742	0	0	0	0	0	0	0	0.581395	0	0.399202	0	0.215517	0	0	0	0	0	0	0	0.385356	0.375	0.567108	0.185874	0	0	0	0	0	0	0	0	0	0.204499	0	0	0	0	0.179533	0	0	0.189676	0	0	0	0	0	0
Fragilaria sp.		149028	0.215983	0	0	0.374532	0	0.587084	0	2.90698	0	0.798403	0	0	0	0	0	0.389864	0	3.10787	0.805153	0	1.625	1.32325	0.743494	0.641026	0.943396	0.521739	0	0.779727	0.167785	0	0.45977	1.16086	2.45399	0.772201	1.66052	0.661157	1.68539	2.87253	0.626959	0.295858	0.799672	0.500903	0.208333	2.40337	1.50027	0.162602	1.09952
Geissleria schoenfeldii	(Hustedt) Lange-Bertalot & Metzeltin 1996	614183	0	0	0	0	0	0	0	0	0	0	0	0	0	0	0	0	0	0	0	0	0	0	0	0	0	0	0	0	0	0	0	0	0	0	0	0	0	0	0	0	0	0	0	0	0	0	0
Gogorevia exilis	(Kützing) Kulikovskiy & Kociolek 2020	662108	0.431965	0	0	0	0	0	0	0	0	0	0	0.215517	0.83682	0.598802	0.193424	0.194932	0	0	0	0.385356	0	0	0	0.160256	0	0.695652	0.190114	0	0	2.53378	0.229885	0	0	0.19305	0	0	0	0	0	0	0	0	0	0.133877	0	0	0
Gomphonema acidoclinatum	Lange-Bertalot & Reichardt 2004	622115	0	0	0	0	0	0	0	0	0	0	0	0	0	0	0	0	0	0	0	0	0	0	0	0	0	0	0	0	0	0	0	0	0	0	0	0	0	0	0	0	0	0	0	0	0	0	0
Gomphonema angustum	C.Agardh 1831	661240	0	0	0	0	0	0	0	0	0	0	0	0	0	0	0	0	0	0	0	0	0	0	0	0	0	0	0	0	0	0	0	0	0	0	0	0	0	0	0	0	0	0	0	0	0	0	0
Gomphonema augur	Ehrenberg 1841	149556	0	0	0	0	0	0	0	0	0	0	0	0	0	0	0	0	0	0	0	0	0	0	0	0	0	0	0	0	0	0	0	0	0	0	0	0	0	0	0	0	0	0	0	0	0	0	0
Gomphonema pumilum	(Grunow) E.Reichardt & Lange-Bertalot 1991	609827	0	0	0	0	0	0	0	0	0	0	0	0	0	0	0	0	0	0	0	0	0	0	0	0	0	0	0	0	0	0	0	0	0	0	0	0	0	0	0	0	0	0	0	0	0	0	0
Gomphonema sp.		149553	0	0	0	0	0	0	0	0	0.191571	0.399202	0	0	0	0	0	0	0	0	0	0	0	0	0	0	0	0	0	0	0.167785	0	0	0	0	0	0	0	0.374532	0.179533	0.15674	0	0	0	0	0	0	0	0
Gyrosigma acuminatum	(Kützing) Rabenhorst 1853	149035	0	0	0	0	0	0	0	0.387597	0	0	0	0	0.41841	0.399202	0	0.194932	0	0	0	0	0	0	0	0	0	0.173913	0	0.389864	0	0.675676	0	0	0	0	0	0	0	0	0	0	0	0	0	0	0	0	0
Gyrosigma attenuatum	(Kützing) Rabenhorst 1853	661267	0.215983	0	0	0	0	0	0	0	0	0	0	0	0	0	0	0	0	0	0	0	0	0	0	0	0	0	0	0	0	0	0	0	0	0	0	0	0	0	0	0	0	0	0	0	0	0	0
Halamphora thumensis	(A.Mayer) Levkov 2009	624137	0	0	0	0	0	0	0	0	0	0	0	0	0	0	0	0	0	0	0	0	0	0	0	0	0	0	0	0	0	0	0	0	0	0	0	0	0	0	0	0	0	0	0	0	0	0	0
Hantzschia amphioxys	(Ehrenberg) Grunow 1884	149572	0	0	0	0	0	0	0	0	0	0	0	0	0	0.199601	0	0	0	0	0	0	0	0	0	0	0	0	0	0	0	0	0.229885	0	0	0	0	0	0	0	0	0	0	0	0	0	0	0	0
Humidophila schmassmanni	(Hustedt) Buczkó and Wojtal 2015	1306006	0	0	0	0	0	0	0	0	0	0	0	0	0	0	0	0	0	0	0	0	0	0	0	0	0	0	0	0	0	0	0	0	0	0	0	0	0	0	0	0	0	0	0	0	0	0	0
Iconella splendida	(Ehrenberg) Ruck & Nakov 2016	1325528	0	0	0	0	0	0	0	0	0	0	0	0	0	0	0	0	0	0	0	0	0	0	0.185874	0	0	0	0	0	0	0	0	0	0	0	0	0	0	0	0	0	0	0	0	0	0	0	0
Karayevia clevei	(Grunow) Bukhtiyarova 1999	163534	0	0	0	0	0	0	0	0	0	0	0	0	0	0	0	0	0	0	0	0	0	0	0	0	0	0	0	0	0	0	0	0	0	0	0	0	0	0	0	0	0	0	0	0	0	0	0
Karayevia laterostrata	(Hustedt) Bukht. 1999	610483	0	0	0	0	0	0	0	0	0	0	0	0	0	0.798403	0	0	0	0	0	0	0	0	0	0	0	0	0	0	0	0	0	0	0	0.19305	0.184502	0	0	0	0	0	0	0	0	0	0	0	0
Karayevia suchlandtii	(Hustedt) Buktiyarova 1999	656297	0	0	0	0	0	0	0	0	0	0.199601	0	0	0	0	0	0.194932	0	0	0	0	0	0	0	0	0	0	0	0	0	0	0	0	0	0	0	0	0	0	0	0	0	0	0	0	0	0	0
Khursevichia jentzschii	(Grunow) Kulikovskiy, Metzeltin & Lange-Bertalot in Kulikovskiy et al. 2012	844272	0	0	0	0	0	0	0	0	0	0	0	0	0	0	0.193424	0	0	0	0	0	0	0	0	0	0	0	0	0	0	0	0	0	0	0	0	0	0	0	0	0	0	0	0	0	0	0	0
Lindavia bodanica	(Eulenstein ex Grunow) T.Nakov, Guillory, Julius, Theriot & Alverson 2015	1289925	0	0	0	2.80899	0	2.93542	0	0	0	0.199601	0	0.646552	0	0.998004	0	0	0	0	0	0	0	0	0	0	0	0	0	0	0.167785	0	0	0	0	0	0	0	0	0	0	0	0	0	0	0	0	0	0
Lindavia radiosa agg.		668845	15.5508	24.4898	19.2872	7.6779	6.6879	4.89237	5.60166	1.74419	0.383142	2.99401	0	0.215517	0.41841	1.79641	2.70793	0.779727	0.397614	0	0	0	0.25	0.189036	0	0	0.628931	1.73913	0.380228	0.389864	3.02013	1.85811	1.83908	0.331675	0.204499	0	0.184502	0.330579	0.187266	0	0	0.295858	0.189676	0.170375	0	0	0	0.162602	0
Luticola mutica	(Kützing) D.G.Mann 1990	172645	0	0	0	0	0	0	0	0	0	0	0	0	0	0	0	0	0	0	0	0	0	0	0	0	0	0	0	0	0	0	0	0	0	0	0	0	0	0	0	0	0	0	0	0	0	0	0
Mastogloia elliptica	(C.Agardh) Cleve in A.W.F.Schmidt 1893	180399	0	0	0	0	0	0	0	0	0	0	0	0	0	0	0	0	0	0	0	0	0	0	0	0	0	0	0	0	0	0	0	0	0	0	0	0	0	0	0	0	0	0	0	0	0	0	0
Mastogloia lacustris	(Grunow) Grunow 1880	613080	0	0	0	0	0	0	0	0	0	0	0	0	0	0	0	0	0	0	0	0	0	0	0	0	0	0	0	0	0	0	0	0	0	0	0	0	0	0	0	0	0	0	0	0	0	0	0
Meridion circulare	(Greville) C.Agardh 1831	149346	0	0	0	0	0	0	0	0	0	0	0	0	0	0.199601	0	0	0	0	0	0	0	0	0	0	0	0	0	0	0	0.168919	0	0	0	0	0	0	0	0.179533	0	0	0	0	0	0	0	0	0
Navicula cari	Ehrenberg 1836	149452	0	0	0	0	0	0	0	0	0	0	0	0	0	0	0	0	0	0	0	0	0	0	0	0	0	0	0	0	0	0	0	0	0	0	0	0	0	0	0	0	0	0	0	0	0	0	0
Navicula hofmanniae	Lange-Bertalot 1993	613187	0	0	0	0	0	0	0	0	0	0	0	0	0	0	0	0	0	0	0	0	0	0	0	0	0	0	0	0	0	0	0	0	0	0	0	0	0	0	0	0	0	0	0	0	0	0	0
Navicula laterostrata	Hustedt 1925	172821	0	0	0	0	0	0	0	0	0	0	0	0	0	0	0	0	0	0	0	0	0	0	0	0	0	0.173913	0	0	0.167785	0.337838	0	0	0	0	0	0	0	0	0	0	0	0	0	0	0	0	0
Navicula notha	J.H.Wallace 1960	180689	0	0	0	0	0	0	0	0	0	0	0	0	0	0	0	0	0	0	0	0	0	0	0	0	0	0	0	0	0	0	0.229885	0	0	0	0	0	0.187266	0.359066	0	0	0	0	0	0	0.379575	0	0.17598
Navicula oblonga	(Kützing) Kützing 1844	172833	0	0	0	0	0	0	0	0	0	0	0	0	0	0	0	0	0	0	0	0	0	0	0	0	0	0	0	0	0	0	0	0	0	0	0	0	0	0	0	0	0	0	0	0	0	0	0
Navicula pseudolanceolata	Lange-Bertalot 1980	180755	0	0	0	0	0	0	0	0	0	0	0	0	0	0	0	0	0	0	0	0	0	0	0	0	0	0	0	0.389864	0	0	0	0	0	0	0	0	0	0	0	0	0	0	0	0	0	0	0
Navicula radiosa	Kützing 1844	149453	0.863931	2.49433	3.98323	2.80899	4.29936	3.13112	4.56432	4.65116	4.02299	4.19162	5.83658	2.58621	2.51046	1.1976	1.74081	3.7037	4.17495	11.2544	10.1449	6.74374	5.625	2.6465	1.30112	2.72436	2.04403	0.521739	1.90114	0.389864	0.167785	0.506757	0.91954	2.32172	0.613497	1.5444	3.13653	2.14876	0.749064	2.33393	1.72414	1.77515	1.89676	2.55563	0.625	1.33877	1.70809	0.487805	1.05588
Navicula spp.		149142	1.07991	0	0	0	0	0	0	0	0	0	0	0	0	0	0	0	0	0	0	0	0	0	0	0.160256	0	0	0.190114	0	0	0	0	0	0	0	0	0.165289	0	0	0	0.147929	0.379351	0.170375	0	0	0	0	0
Navicula vulpina	Kützing 1844	175340	0	0	0	0	0	0	0	0	0	0	0	0.215517	0	0	0	0	0	0	0	0	0	0	0	0	0	0.173913	0	0	0	0	0	0	0	0	0	0	0	0	0	0	0	0	0	0	0	0	0
Navigeia paludosa	(Hustedt) Bukhtiyarova 2013	614182	0	0	0	0	0	0	0	0	0	0	0	0.215517	0	0	0.193424	0	0	0	0	0	0	0	0	0	0	0	0	0	0.503356	0.675676	0	0.165837	0	0	0	0	0	0	0	0	0	0	0	0	0	0	0
Neidium affine	(Ehrenberg) Pfitzer 1871	175346	0	0	0.209644	0.187266	0	0	0	0.193798	0	0	0	0	0	0	0	0	0	0.208414	0	0	0.25	0	0.185874	0	0	0	0.380228	0	0.167785	0	0	0.331675	0.204499	0	0.553506	0	0	0	0	0	0.379351	0	0	0	0	0	0
Neidium ampliatum	(Ehrenberg) Krammer in Krammer & Lange-Bertalot 1985	609919	1.72786	0.226757	0.209644	0.749064	0.477707	0.195695	0.829876	0	0	0.199601	0.583658	0	0	0.199601	1.35397	1.36452	2.58449	0.833656	2.0934	0.192678	0.375	0.378072	0.557621	0	0.471698	0	1.71103	0.194932	0	0.168919	0.689655	1.16086	0.408998	0.19305	0.184502	0.165289	0.374532	1.0772	0	0.443787	0	0.34075	0.208333	0.267755	0	0	0
Nitzschia amphibia	Grunow 1862	149598	0	0	0	0	0	0	0	0	0	0	0	0	0	0	0	0	0	0	0	0	0	0	0	0	0	0	0	0	0	0	0	0	0	0	0	0	0	0	0	0	0	0	0	0	0	0	0
Nitzschia denticula	Grunow 1862	610412	0	0	0	0	0	0	0	0	0	0	0	0	0	0	0	0	0	0	0	0	0	0	0	0	0	0	0	0	0	0.337838	1.6092	1.99005	1.02249	5.01931	1.10701	3.47107	4.11985	2.51346	2.3511	1.33136	0.758702	1.363	1.66667	0.267755	0	0	0
Nitzschia fonticola	(Grunow) Grunow in Van Heurck 1881	149599	0	0	0	0	0	0	0	0	0	0	0	0.646552	0	0.798403	0	0	0	0	0	0	0	0	0	0	0	0	0	0	0	0	0	0	0	0	0	0	0	0	0	0	0	0	0	0	0	0	0
Nitzschia frustulum	(Kützing) Grunow in Cleve & Grunow 1880	175404	0	0	0	0	0	0	0	0	0	0	0	0	0	0	0	0	0	0	0	0	0	0	0	0	0	0	0	0	0	0	0	0	0	0	0	0	0	0.179533	0	0	0	0	0	0	0	0	0
Nitzschia spp.		149045	0.215983	0	0	0.187266	0	0	0	0	0	0	0	0	0	0	0	0	0	0	0.161031	0	0.125	0	0	0	0	0	0	0	0	0.168919	0	0	0	0	0.184502	0	0.374532	0	0.15674	0.147929	0.758702	0.170375	0.208333	0	0.189788	0.487805	0.17598
Nupela sp.		600901	0	0	0	0	0	0	0	0	0	0	0	0	0	0.199601	0	0.584795	0	0	0	0.192678	0	0	0	0	0	0	0	0	0	0	0	0	0	0	0	0	0	0	0	0	0	0	0	0	0	0	0
Pinnularia borealis	Ehrenberg 1843	149476	0	0	0	0	0	0	0	0	0	0	0	0	0	0	0	0	0	0	0	0	0	0	0	0	0	0	0	0	0	0	0	0	0	0	0	0	0	0	0	0	0	0	0	0	0	0	0
Pinnularia divergens	W.Smith 1853	609930	0	0	0	0	0	0	0	0	0	0	0	0	0	0.199601	0	0	0	0	0	0	0	0.189036	0	0.160256	0	0	0	0	0	0	0	0	0	0	0	0	0	0	0	0	0	0	0	0	0	0	0
Pinnularia microstauron	(Ehrenberg) Cleve 1891	149475	0	0	0	0	0	0	0	0	0.191571	0	0	0.431034	0	0	0	0	0	0.416828	0	0	0	0	0	0.320513	0	0	0	0.194932	0	0	0	0	0	0	0	0	0	0	0	0	0	0	0.208333	0	0	0	0
Pinnularia neomajor	Krammer 1992	609938	0.431965	0.680272	0.628931	0	0.477707	0	0	0	0.191571	0	0	0	0	0.399202	1.16054	0.194932	0.397614	0.416828	0.161031	0.192678	0	0	0.743494	0	0.157233	0	0.570342	0	0.167785	0.337838	0	0	0.204499	0	0	0	0	0	0	0	0	0	0.208333	0	0	0	0
Pinnularia spp.		149208	0	0	0	0	0	0.195695	0	0	0	0	0	0	0.83682	0	0	0	0	0	0.483092	0	0	0	0	0	0.314465	0.173913	0.190114	0	0	0.337838	0	0	0	0	0	0	0	0	0.15674	0.295858	0	0	0	0	0	0	0
Pinnularia subgibba var. undulata	Krammer 1992	672225	0.215983	0.226757	0.838574	0.187266	0.318471	0.195695	0.414938	0.193798	1.14943	1.1976	0	0	1.25523	0.598802	1.16054	2.33918	3.37972	2.08414	2.0934	1.15607	3.25	1.13422	0.557621	0.160256	0.314465	0.521739	0.95057	0.389864	0.167785	0	0.689655	0.995025	1.02249	0.772201	0.184502	0.165289	0.749064	0.897666	0.783699	0.739645	0.189676	0.34075	0	0	0	0.162602	0.351959
Pinnularia subrupestris	Krammer 1992	613503	0	0	0	0	0	0	0	0	0	0	0	0	0	0	0	0	0	0.625242	0	0.385356	0	0	0	0	0	0	0	0.194932	0	0	0	0	0.204499	0	0.184502	0	0	0	0	0	0	0	0	0	0	0	0
Placoneis amphibola	(Cleve) E.J.Cox 2003	667116	0	0	0	0	0	0	0	0	0	0	0	0	0	0	0	0	0	0	0	0	0	0	0.185874	0	0.157233	0	0	0	0	0	0	0	0	0	0	0	0	0	0	0	0	0	0	0	0	0	0
Placoneis explanata	(Hustedt) A.Mamaya 2000	618204	0	0	0	0	0	0	0	0	0	0	0	0	0	0.199601	0	0	0	0	0	0	0	0	0	0	0	0	0	0	0	0	0	0	0	0	0	0	0	0	0	0	0	0	0	0	0	0	0
Planothidium biporomum	(M.H.Hohn & Hellerman) Lange-Bertalot 1999	618214	0	0	0	0	0	0	0	0	0	0	0	0	0	0	0	0	0	0	0	0	0	0	0	0	0	0	0	0	0	0	0	0	0	0	0	0	0	0	0	0	0	0	0	0	0	0	0
Planothidium frequentissimum	(Lange-Bertalot) Lange-Bertalot 1999	610723	0	0	0	0	0	0	0	0	0	0	0	0	0	0	0	0	0	0	0	0	0	0	0	0	0	0	0	0	0	0	0	0	0	0	0	0	0	0	0	0	0	0	0	0	0	0	0
Planothidium joursacense	(Héribaud-Joseph) Lange-Bertalot 1999	627789	0	0	0	0	0	0	0	0	0	0	0	0	0	0	0	0	0	0	0	0	0	0	0	0	0	0.173913	0	0	0	0.337838	0	0	0	0.3861	0	0	0	0	0	0	0	0	0	0	0	0	0.527939
Platessa conspicua	(Ant.Mayer) Lange-Bertalot in Krammer & Lange-Bertalot 2004	668407	0	0	0	0	0	0	0	0	0	0	0	0	0	0	0	0	0	0	0	0	0	0	0	0	0	0	0	0	0	0	0	0	0	0	0	0	0	0	0	0	0	0	0	0	0	0	0
Platessa ziegleri	(Lange-Bertalot) Lange-Bertalot in Krammer & Lange-Bertalot 2004	837340	0	0	0	0	0	0	0	0	0	0	0	0	0	0	0	0	0	0	0	0	0	0	0	0	0	0	0	0	0	0	0	0	0	0	0	0	0	0	0	0	0	0	0	0	0	0	0
Psammothidium sp.		574026	0	0	0	0	0	0	0	0	0	0.199601	0	1.2931	0	0.798403	0	0.584795	0	0	0	0	0	0	0	0	0	0.695652	0	0	0.167785	0	0	0.165837	0	0	0	0	0	0	0	0	0	0	0	0	0.379575	0	0
Pseudostaurosira brevistriata	(Grunow) D.M.Williams & Round 1988	175757	7.34341	7.02948	3.56394	6.17978	12.4204	7.82779	3.3195	16.4729	13.41	4.39122	15.1751	14.2241	7.94979	15.5689	9.09091	12.6706	0.198807	1.25048	0	0	0	0	0	0.480769	1.25786	3.30435	0	0	6.37584	4.89865	7.12644	0	0.204499	1.1583	0	0.495868	0.749064	0.897666	0.783699	1.77515	1.89676	2.38525	4.58333	0.803264	0.569363	0	0
Pseudostaurosira microstriata	(Marciniak) Flower 2005	624367	0	0	0	0	0	0	0	0	0	0	0	0.431034	0	1.99601	0.193424	0.194932	0	0	0	0	0	0	0	0	0	0.347826	0	0	0	0	0.91954	0	0	0	0	0	0	0	0	0	0	0	0	0	0	0	0
Pseudostaurosira parasitica	(W.Smith) E.Morales in E.Morales & Edlund 2003	622459	0	0	0	0	0	0	0	0	0	0	0	0	0	0	0.193424	0	0.198807	0	0	0	0	0	0	0	0	0	0	0	0	0	0	0	0	0	0	0	0	0	0	0	0	0	0	0	0	0	0
Pseudostaurosira robusta	(Fusey) D.M.Williams & Round 1988	610735	0	0	0	0	0	0	0	0	0	0	0	0	0	0.399202	0	0	0	0.208414	0	0	0	0	0	0	0	0	0	0	0	0	0	0	0	0	0	0	0	0	0	0	0	0	0	0	0	0	0
Pseudostaurosira sp.		175755	0	0	0	0	0	0	0	0	0	0	0	0	0	0	0	0	0	0	0	0	0	0	0	0	0	0	0	0	0	0	0	0	0	0	0	0	0	0	0	0	0	0	0	0	0	0	0
Pseudostaurosira subconstricta	(Grunow) Kulikovskiy & Genkal in Kulikovskiy, Genkal & Mikheyeva 2011	674846	0	0	0	0	0	0	1.24481	0	0	0	0	0	0	0	0	0	0	0	0	0	0	0	0	0	0	0.173913	0.190114	0	0	0	0	0	0	0	0	0	0	0	0	0	0	0	0	0	0	0	0
Punctastriata lancettula	(Schumann) P.B.Hamilton & Siver 2008	656279	0	0	0	0	0	0.782779	0	0	0	0	0	0	0	0	0	0	0	0	0	0	0	0	0	0	0	0	0	0	0	0	0.45977	0.165837	2.86299	1.1583	6.45756	4.13223	0	0.718133	0.15674	0	0	0	0	0	0	0	0
Reimeria sinuata	(W.Gregory) Kociolek & Stoermer 1987	175783	0	0	0	0	0	0	0	0	0	0	0	0	0	0	0	0	0	0	0	0	0	0	0	0	0	0	0	0.389864	0	0	0	0	0	0	0	0	0	0	0	0.147929	0	0	0	0	0	0	0.17598
Rhopalodia gibba	(Ehrenberg) Kützing 1844	149566	0	0	0	0	0	0	0	0	0	0	0	0	0	0	0	0	0	0	0	0	0	0	0	0	0	0	0	0	0	0	0	0	0	0	0	0.165289	0	0	0	0	0	0	0	0	0	0	0
Sellaphora absoluta	(Hustedt) Wetzel, Ector, Van de Vijver, Compère & D.G.Mann 2015	1516113	0	0	0	0	0	0	0	0	0	0	0	0	0	0	0	0	0	0	0	0	0	0	0	0	0	0.347826	0	0	0.33557	0.337838	0	0	0	0.19305	0	0	0	0	0	0	0	0	0	0	0	0	0
Sellaphora americana	(Ehrenberg) D.G.Mann 1989	609965	0	0	0	0	0	0	0	0	0	0	0	0	0	0	0.193424	0.194932	0	0.208414	0	0	0	0	0	0	0	0	0	0	0	0	0	0	0	0	0	0	0	0	0	0	0	0	0	0	0	0	0
Sellaphora bacillum	(Ehrenberg) D.G.Mann in E.Reichardt 2018	175869	0	0.453515	0	0	0	0	0	0	0	0	0	0	0	0	0	0	0	0	0	0	0	0	0	0	0	0	0	0	0	0	0	0	0	0	0	0	0	0	0	0	0	0	0	0	0	0	0
Sellaphora laevissima	(Kützing) D.G.Mann 1989	175870	0	0	0	0	0	0	0	0.193798	0	0.199601	0	0.215517	1.25523	0.998004	0.580271	0.584795	0	0.625242	1.28824	0	0.625	0.378072	0.557621	0.320513	0.471698	0.695652	0	0.194932	0.503356	1.35135	0.229885	0.829187	0.817996	0.772201	0.184502	0.826446	0.187266	0.5386	0.15674	0.739645	0.189676	0.681501	0	0.267755	0.189788	0.325203	0.17598
Sellaphora nigri	(De Notaris) Wetzel & Ector 2015	1428162	0	0	0	0	0	0	0	0.387597	0	0	0	1.50862	0	0.998004	0.386847	0.779727	0	0	0	0	0.125	0	0	0.320513	0.157233	0.695652	0	0.194932	0.671141	4.05405	0	0.165837	0	0.19305	0	0	0	0	0.15674	0	0	0	0	0	0.189788	0	0
Sellaphora pseudoventralis	(Hustedt) Chudaev & Gololobova 2015	1516137	0	0	0	0	0	0	0	0	0	0.199601	0	0.215517	0	0.399202	0	0	0	0	0.161031	0	0	0	0	0	0.314465	0.869565	0	0	0.671141	0.168919	0	0	0	0	0	0	0	0	0	0	0	0	0	0	0.189788	0	0
Sellaphora pupula agg.		157079	0	0	0	0	0	0	0	0	0.191571	0	0	0	0	0	0	0	0	0	0	0	0	0	0	0	0	0	0	0	0	0	0	0	0	0	0	0	0	0	0	0	0	0	0	0	0	0	0
Sellaphora sp.		157078	0	0	0	0.187266	0	0	0	0	0	0	0	0	0	0	0	0	0	0	0	0	0	0	0	0	0	0	0	0	0	0	0	0	0	0	0	0	0	0	0	0	0.189676	0	0	0	0	0	0
Sellaphora verecundiae	Lange-Bertalot 1994	611883	0	0	0	0	0	0	0	0.193798	0	0	0	0	0	0	0	0	0	0	0	0	0	0	0	0	0	0	0	0	0	0	0	0	0	0	0	0	0	0	0	0.295858	0	0	0	0	0	0	0
Skabitschewskia peragalloi	(Brun & Héribaud) Kuliskovskiy & Lange-Bertalot 2015	1297959	0	0	0	0	0	0	0	0	0	0	0	0	0	0	0	0	0	0	0	0	0	0	0	0	0	0	0	0	0	0.506757	0	0	0	0	0	0	0	0	0	0	0	0	0	0	0	0	0
Stauroforma exiguiformis	(Lange-Bertalot) R.J.Flower, V.J.Jones & Round 1996	611881	0	0	0	0	0	0.587084	0	0	0	0.199601	0	0	0	0.399202	2.51451	0	0	0.208414	0.966184	0	3	0	0.743494	0	0	0	0	0	0	0	0	0	0	0	0	0	0	0	0	0	0	0	0	0	0	0	0
Stauroneis ancepsfallax	Bahls 2010	839685	0	0	0.419287	0	0	0	0	0	0.191571	0	0.389105	0	0	0.399202	0	0.584795	0.198807	0.416828	0	0	0	0.189036	0	0.160256	0	0	0	0	0	0	0	0	0	0	0	0	0	0	0	0	0	0	0	0	0	0	0
Stauroneis kriegeri	R.M.Patrick 1945	609973	0	0	0	0	0	0	0	0	0	0	0	0	0	0	0	0	0	0	0	0	0	0.189036	0	0	0	0	0	0	0	0	0	0	0	0	0	0	0	0	0	0	0	0	0	0	0	0	0
Stauroneis phoenicenteron	(Nitzsch) Ehrenberg 1843	149078	1.2959	1.36054	1.67715	0.187266	1.59236	0.782779	1.65975	0.387597	0.766284	0.199601	0.389105	0.862069	0.41841	0	1.16054	0.584795	1.59046	0.833656	0.644122	0.385356	0.375	0.378072	0.371747	0	0	0.173913	0.570342	0.194932	0.33557	0.337838	0.229885	0.331675	0.408998	0	0	0.165289	0	0	0	0.295858	0	0.170375	0	0.133877	0	0.162602	0
Stauroneis siberica	(Grunow) Lange-Bertalot & Krammer 1996	627543	0	0	0.419287	0.374532	0.955414	1.17417	1.65975	1.35659	2.29885	0.998004	0.972763	0.431034	0.41841	0	1.16054	1.75439	1.98807	0.416828	0.966184	0.963391	1.125	0.189036	0.185874	0.320513	0.314465	0	0.570342	0	0	0.168919	0.45977	2.6534	1.02249	0	0.369004	0.495868	0.561798	1.25673	0.15674	1.0355	0	0.511125	0.208333	0.133877	0	0.162602	0
Stauroneis sp.		149077	0	0	0	0	0	0	0	0	0	0	0	0	0	0	0	0	0	0	0	0	0	0	0	0	0	0	0	0	0.167785	0	0	0	0	0	0	0	0	0	0	0	0	0	0	0	0	0	0
Staurosira binodis	(Ehrenberg) Lange-Bertalot in Hofmann, Werum & Lange-Bertalot 2011	175932	0	0	0	0	0	0	0	0	0	0	0	0	0	0	0.193424	0.194932	0	0	0.161031	0.192678	0.75	2.6465	1.11524	2.72436	5.66038	0	0	5.06823	3.52349	0.506757	3.90805	1.82421	3.47648	6.17761	4.42804	3.1405	3.93258	3.94973	1.5674	5.47337	0.948378	1.70375	0.416667	1.2049	4.17533	2.60163	5.10341
Staurosira construens	Ehrenberg 1843	175930	1.2959	3.85488	8.1761	4.11985	5.57325	4.89237	13.4855	7.17054	9.77011	4.99002	10.3113	6.25	0.83682	3.79242	10.4449	6.23782	5.96421	12.5048	6.92432	7.70713	7.875	11.5312	20.0743	29.0064	27.5157	3.82609	10.8365	24.1715	10.5705	11.4865	7.81609	6.30182	12.2699	18.5328	17.7122	20	22.4719	21.544	19.4357	28.1065	19.7263	26.5785	40.8333	43.2424	33.7822	29.5935	23.0533
Staurosira neoproducta	(Lange-Bertalot) Chudaev & Gololobova 2012	1039690	0	0	0	0	0	0.587084	0	1.35659	0	9.98004	0	0.215517	0	2.19561	0	0	0	0.625242	5.15298	5.78035	3.375	8.31758	0	1.76282	0	0	0	1.55945	0.167785	0.844595	0.91954	0	0	0	0	0	0.187266	0	0	0	0	0	0	0	0	0.162602	0
Staurosira venter	(Ehrenberg) Cleve & J.D.Möller 1879	668408	0.215983	0	0	3.18352	0.636943	3.7182	0.414938	1.55039	8.42912	1.99601	6.61479	4.74138	0	12.5749	12.9594	0	0	0	0.805153	1.7341	8.375	3.21361	7.43494	4.32692	3.45912	2.26087	0	5.06823	7.55034	11.6554	8.96552	1.99005	3.47648	5.79151	2.76753	2.14876	4.30712	2.51346	7.05329	2.81065	3.03481	5.96313	11.0417	6.15836	6.45278	7.15447	5.27939
Staurosirella lapponica	(Grunow) D.M.Williams & Round 1987	175950	0	0	0	0	0	0	0	0	0	0	0	0	0	0.399202	0	0	0.397614	0	0	0	0	0.189036	0	0	0	0.173913	0	2.14425	0.33557	6.41892	0.91954	0	0	0.579151	0	0.165289	2.24719	2.693	0.783699	1.18343	0.379351	0.34075	0.208333	0	0.189788	0.813008	0
Staurosirella pinnata agg.		175961	1.94384	0	0	0	0	0	0	0.193798	0	0.199601	3.30739	0.862069	2.92887	1.1976	1.54739	0	0	0	0	0	0	0	0	0.160256	0	1.3913	0	0.194932	1.34228	1.01351	3.21839	0.66335	0.204499	1.5444	0	0.330579	0	0	0.31348	1.62722	0	0.170375	0.208333	1.74041	0	0	0.17598
Staurosirella sp.	(Héribaud-Joseph) E.A.Morales & K.M.Manoylov 2006	175949	0	0	0	0	0	0	0	0	0	0	0	0	0	0.199601	0.193424	0	0	0	0	0	0	0	0	0	0	0	0	0	0	0.506757	0	0	0	0	0	0	0	0	0	0	0	0	0	0	0	0	0
Stephanodiscus alpinus	Hustedt in Huber-Pestalozzi 1942	163402	0	0	0	0	0	0.195695	0	0.387597	0	0.399202	0	0	0	0	0	0	0	0	0	0	0	0	0	0	0	0	0	0	0	0	0	0	0	0	0	0	0	0	0	0	0	0	0	0	0	0	0
Stephanodiscus hantzschii	Grunow in Cleve & Grunow 1880	149080	2.80778	1.5873	2.72537	1.31086	0.636943	1.17417	1.24481	0.193798	0.191571	0.199601	0	0	0	0	0	0	0	0	0	0	0	0	0	0	0	0	0	0	0	0	0	0	0	0	0	0	0	0	0	0	0	0	0	0	0	0	0
Stephanodiscus sp.		149079	0	0	0	0.187266	0	0	0	0	0	0	0	0	0	0	0	0	0	0	0	0	0	0	0	0	0	0	0	0	0	0	0	0	0	0	0	0	0	0	0	0	0	0	0	0	0	0	0
Surirella librile	(Ehrenberg) Ehrenberg 1845	614310	0	0	0	0	0	0	0	0	0	0	0	0	0	0	0	0	0	0	0	0	0	0	0	0	0	0	0.190114	0	0	0	0	0	0	0	0	0	0	0	0	0	0	0	0.208333	0	0	0	0
Surirella robusta	Ehrenberg 1841	176193	0	0	0.209644	0	0.318471	0	0.414938	0	0	0	0	0.215517	0	0	0.386847	0	0.596421	0.208414	0.161031	0	0	0	0	0	0	0	0.570342	0	0.167785	0.168919	0	0.497512	0.408998	0	0	0	0	0	0.15674	0	0.189676	0	0.208333	0	0	0	0
Tabellaria flocculosa	II (Roth) Kützing 1844	157080	1.72786	1.81406	1.25786	1.31086	1.43312	2.73973	1.03734	3.68217	0	4.79042	1.75097	0	1.25523	0	3.67505	0	2.18688	4.56469	2.41546	0	2.75	0	1.11524	0	1.88679	4.34783	0.190114	0	2.01342	1.01351	2.06897	2.15589	1.63599	1.9305	1.47601	1.4876	1.49813	1.79533	1.5674	0.739645	1.70708	1.02225	0.416667	0.669387	0.948938	1.13821	1.05588
Tetracyclus emarginatus	(Ehrenberg) W.Smith 1856	610798	0	0	0	0	0	0	0	0	0	0	0	0	0	0	0	0	0	0	0	0	0	0	0	0.320513	0	0	0.190114	0.194932	0	0	0	0	0	0	0	0	0	0	0	0	0	0	0	0	0	0	0
Tetracyclus glans	(Ehrenberg) F.W.Mills 1935	176343	0	0	0	0	0	0	0	0	0	0	0	0.215517	0	0	0	0	0	0.208414	0	0	0	0	0	0	0.157233	0	0	0	0	0	0	0	0	0	0	0	0	0	0	0	0	0	0	0	0	0	0
Ulnaria delicatissima	(W.Smith) Aboal & P.C.Silva 2004	467133	0	0	0	0	0	0	0	0	0	0	0	0	0	0	0	0	0	0	0	0	0.125	0	0	0	0	0.347826	0	0	0	0	0	0	0	0	0	0	0	0	0	0	0	0	0	0	0	0	0
Ulnaria sp.		416120	0	0	0	0	0	0	0.207469	0	0	0	0	0	0	0	0	0	0	0	0	0	0	0	0	0	0	0	0	0	0	0.168919	0	0.165837	0	0	0	0	0	0	0	0	0	0	0	0	0	0.162602	0
Ulnaria ulna	(Nitzsch) Compère 2001	447744	0	0	0	0	0	0	0	0	0	0	0	0	0	0	0	0	0	0	0	0	0	0	0	0	0	0	0.190114	0	0	0	0	0	0	0	0	0	0	0	0	0	0	0	0	0	0	0	0
[truncated: 26 more columns]
